# Supplementary material for: Unobstructive Heartbeat Monitoring of Sleeping Infants and Young Children Using Sheet-Type PVDF Sensors
Source: Sensors (Basel). 2023 Nov 17;23(22):9252. doi: 10.3390/s23229252 (PMC10674719; doi:10.3390/s23229252)
Supplement: Supplementary file 1 [file sensors-23-09252-s001.zip]

Archive with 1 entries (1 files):
- sensors-2664787-supplementary.pdf
